# Supplementary material for: Effects of marital status on survival of retroperitoneal liposarcomas stratified by age and sex: A population‐based study
Source: Cancer Med. 2022 Jun 27;12(2):1779–90. doi: 10.1002/cam4.4962 (PMC9883417; doi:10.1002/cam4.4962)
Supplement: Supplementary file 2 — Table S1 [file CAM4-12-1779-s001.xlsx]

## Sheet: Sheet1
Table S1 Hazard ratios and E-Values for marital status on survival in patients with retroperitoneal liposarcomas (RPLs)
Cetegory	Overall survival			Cancer-specific survival
	HR (95% CI)	E-value (CIa)		HR (95% CI)	E-value (CIa)
Married	Ref.	Ref.		Ref.	Ref.
Single	1.21 (0.81, 1.81)	1.54 (1.00)		1.36 (0.80, 2.29)	1.78 (1.00)
Divorced	1.66 (1.12, 2.46)	2.19 (1.38)		1.90 (1.13, 3.19)	2.49 (1.40)
a E-values for lower limit of the CI when relative risk>1; E-values for upper limit of the CI when relative risk<1. HR: hazard ratio; CI: confidence interval.
